# Supplementary material for: Redox-Responsive GHK-Conjugated Sponge Spicules for Sustained Dermal Delivery and Enhanced Collagen Synthesis
Source: Micromachines (Basel). 2026 Jun 21;17(6):750. doi: 10.3390/mi17060750 (PMC13302783; doi:10.3390/mi17060750)
Supplement: Supplementary file 1 [file micromachines-17-00750-s001.zip]

Archive with 1 entries (1 files):
- micromachines-4311629-supplementary.pdf
